# Supplementary material for: Development of Stable Homozygous Wheat/Amblyopyrum muticum (Aegilops mutica) Introgression Lines and Their Cytogenetic and Molecular Characterization
Source: Front Plant Sci. 2019 Jan 31;10:34. doi: 10.3389/fpls.2019.00034 (PMC6365885; doi:10.3389/fpls.2019.00034)
Supplement: Supplementary file 1 [file Table_1.XLSX]

## Sheet: Sheet1
	Table 1. DH production (wheat varieties and Am. muticum accession) plus genome information for BC3 and DH plants. DH plants with an * alongside their code are shown with GISH in figure 2
	F1 production	Wheat varieties used	BC3 code	No. of	No. of DH	DH code	No. of	Linkage group	Segment	Wheat	Number of	Number of	Number of	Total
		in backcrossing to		segments	plants		segments	of DH	size	genome	A	B	D	number of
		produce BC3 seed		in BC3	produced		in DH	segments		recombined	chromosomes	chromosomes	chromosomes	chromosomes
							plants			with
	Pavon 76 x Am. muticum 2130012	Paragon x Paragon x Paragon	159C	4	0
			159D	4	0
			159E	4	0
	Pavon 76 x Am. muticum 2130012	Pavon 76 x Paragon x Paragon	165C	3	0
			165D	2	1	1*	1	6	Whole		14/16	14	12	42/44
	Pavon 76 x Am. muticum 2130012	Pavon 76 x Paragon x Paragon	171A	3	0
			171B	2	1	2	0
			171C	3	0
	Pavon 76 x Am. muticum 2130012	Pavon 76 x Paragon x Paragon	172A	1	7	3	0
						4(died)	1	3	Short arm		14	12	12	38
			172B	2	1	-
	Pavon 76 x Am. muticum 2130012	Paragon x Paragon x Paragon	173A	3	0
	Pavon 76 x Am. muticum 2130012	Paragon x Paragon x Paragon	174A	3	1	-
			174B	3	0
			174C	3	1	-
			174D	1	11	5	0
						6	1	2	Very small	D	14	14	14	42
						7	1	2	Very small	D	14	14	14	42
						8*	1	2	Very small	D	14	14	14	42
						9	0
						10	1	2	Very small	D	14	14	14	42
						11	1	2	Very small	D	14	14	14	42
						12	0
						13	1	2	Very small	D	14	14	14	42
						14	0
						339	1	2	Very small	D	14	14	14	42
	Chinese Spring x Am. muticum 2130012	Pavon 76 x Paragon x Paragon	177A	2	4	15*	2	2, 4	Large, Large	B, B	12	14	14	42
						16	2	2, 4	Large, Large	B, B	12	14	14	42
						17*	1	4	Large	B	14	12	14	42
						18	1	4	Large	B	14	12	14	42
			177B	2	4	19*	2	4, 7	Large, Large	B, B	14	12	14	42
						20	1	4	Large	B	14	12	14	42
						21*	1	4	Large	B	14	12	14	42
	Pavon 76 x Am. muticum 2130012	Pavon 76 x Paragon x Paragon	178A	4	0
	Pavon 76 x Am. muticum 2130012	Pavon 76 x Paragon x Paragon	179A	3	5	22	0
						23	0
						24	0
						25	0
	Pavon 76 x Am. muticum 2130012	Pavon 76 x Paragon x Paragon	180A	2	0
	Pavon 76 x Am. muticum 2130012	Pavon 76 x Paragon x Paragon	181A	1	3	26	0
	Pavon 76 x Am. muticum 2130012	Pavon 76 x Paragon x Paragon	182A	2	0
			182B	2	6	27	0
						28*	1	6	Telo		14/15	13/14	14	41/42/43+/-T
						29*	1	7	Whole		14	14	11	41
						30	0
			182C	3	0
	Chinese Spring x Am. muticum 2130004	Chinese Spring x Paragon x Paragon	183A	0	6	31	0
						32	0
						33	0
						34	0
						337	0
						344	0
			183B	0	13	36	0
						37	0
						38	0
						39	0
						40	0
						41	0
						42	0
						43	0
						44	0
						45	0
			183C	0	12	46	0
						47	0
						48	0
						49	0
						50	0
						51	0
			183D	0	3	52	0
						53	0
			183E	0	10	54	0
						55	0
						56	0
						57	0
						58	0
						59	0
						60	0
						345	0
			183F	0	2	61	0
	Pavon 76 x Am. muticum 2130012	Paragon x Paragon x Paragon	185A	1	27	62*	1	4	Small	D	14	14	13/14	41/42
						63	1	4	Small	D	14	14	14	42
						64	0
						65	1	4	Small	D	14	14	14	42
						66	1	4	Small	D	14	14	14	42
						67	0
						68	0
						69	0
						70	0
						71	1	4	Small	D	14	14	12	40
						72	0
						73	0
						74	1	4	Small	D	14	14	14	42
						75	0
						76	1	4	Small	D	14	14	14	42
						77	1	4	Small	D	14	14	13/14	41/42
						78	0
						79	0
						80	0
						81	1	4	Small	D	14	15/16	12	41/42
						340	0
						341	1	4	Small	D	14	14	14	42
						342	0
						343	0
						346	0
						348	1	4	Small	D	14	14	14	42
						352	0
			185B	2	2	347	0
			185C	1	1	-
			185D	2	0
			185E	2	1	82	0
	Pavon 76 x Am. muticum 2130012	Pavon 76 x Paragon x Paragon	186A	4	22	83	1	5	Very small	D	14	14	14	42
						84*	1	5	Very small	D	14	14	14	42
						85	1	5	Very small	D	14	14	14	42
						86*	1	2	Very small	D	12	14	16	42
						87	0
						88	0
						89*	2	2, 5	Very small, very small	D, D	12	14	16	42
						90	0
						91	1	2	Very small	D	12	14	16	42
						92	1	5	Very small	D	14	14	14	42
			186B	5	0
	Pavon 76 x Am. muticum 2130012	Pavon 76 x Paragon x Paragon	187A	4	6	93*	1	1/6cf	Whole	Centric fusion	12	14	12	40
						94*	1	2	Small	D	12	14/15	16	42/43
						95	0
			187B	3	6	96*	1	4	Small	D	14	14	14	42
						97	1	4	Small	D	14/15	14	14	44/45
	Pavon 76 x Am. muticum 2130012	Pavon 76 x Paragon x Paragon	188A	1	15	98	0
						99	0
						100	0
						101	0
						102	0
						103	0
						104	0
						105	0
						106	0
						107	0
						108	0
						109	0
						110	0
						111	0
			188B	1	10	112	0
						113	0
						114	0
						115	0
						116	0
						117	0
						118	0
						119	0
	Pavon 76 x Am. muticum 2130012	Pavon 76 x Paragon x Paragon	189A	2	0
			189B	2	5	120	0
						121*	2	4, 7	Large, Large	D, D	14	14	10	42
						122*	1	7	Large	D	14	14	12	42
						123	1	7	Large	D	14	14	12	42
			189C	3	0
	Pavon 76 x Am. muticum 2130012	Pavon 76 x Paragon x Paragon	190A	1	30	124	1	1	Very small	A	16	12	14	42
						125	0
						126	1	1	-	-	-	-	-	-
						127	0
						128	1	1	-	-	-	-	-	-
						129	1	1	Very small	A	14	12	14	40
						130	0
						131	1	1	-	-	-	-	-	-
						132	0
						133	0
						134	1	1	-	-	-	-	-	-
						135	0
						136	0
						137	1	1	-	-	-	-	-	-
						138	1	1	-	-	-	-	-	-
						139	1	1	-	-	-	-	-	-
						140	0
						141	1	1	-	-	-	-	-	-
						142	0
						143	0
						144	1	1	-	-	-	-	-	-
						145	0
						146	0
						147	1	1	-	-	-	-	-	-
						349	0
						350	0
						355*	1	1	Very small	A	16	12	14	42
						356	1	1	-	-	-	-	-	-
						357	1	1	-	-	-	-	-	-
	Chinese Spring x Am. muticum 2130012	Chinese Spring x Paragon x Paragon	192A	2	1	-
			192B	2	3	148	0
						149	0
						150	0
			192C	2	6	151	0
						152	0
						153	0
						154	0
	Chinese Spring x Am. muticum 2130012	Chinese Spring x Paragon x Paragon	193A	2	0
			193B	3	11	155	0
						156	0
						157	0
						158	0
			193C	2	3	159	0
	Pavon 76 x Am. muticum 2130012	Paragon x Paragon x Paragon	194A	2	4	160	0
						161*	1	1	Large	B	12	14	12	40
			194B	3	0
			194C	2	0
			194D	2	0
	Chinese Spring x Am. muticum 2130012	Chinese Spring x Paragon x Paragon	195A	0	5	162	0
						163	0
						164	0
						165	0
						330	0
			195B	0	1	166	0
			195C	0	3	167	0
						168	0
			195D	0	15	169	0
						170	0
						171	0
						172	0
						173	0
						174	0
						175	0
						176	0
						177	0
						178	0
						179	0
						180	0
						351	0
			195E	0	21	181	0
						182	0
						183	0
						184	0
						185	0
						86	0
						187	0
						188	0
						189	0
						190	0
						331	0
						332	0
						333	0
						334	0
						335	0
	Chinese Spring x Am. muticum 2130012	Chinese Spring x Paragon x Paragon	196A	0	0
	Chinese Spring x Am. muticum 2130004	Paragon x Paragon x Paragon	197A	2	0
			197B	1	17	191*	1	7	Large	D	14	14	12	42
						192	1	7	Large	D	14	14	12	42
						193	1	7	Large	D	14	14	12	42
						194	0				14	14	12	42
						195	1	7	Large	D	14	14	12	42
						196	1	7	Large	D	13	14	12	41
						197	1	7	Large	D	14	14	12	42
						198	1	7	Large	D	14	14	12	42
						199	0
						200	0
						201	0
						202	1	7	Large	D	14	14	12	42
			197C	3	0
			197D	3	0
			197E	2	1	203*	1	5, 7	Very small, Large	D, D	14	14	12	42
	Pavon 76 x Am. muticum 2130012	Pavon 76 x Paragon x Paragon	200A	2	4	204	0
						205	0
						206	0
						207	0
	Pavon 76 x Am. muticum 2130012	Pavon 76 x Paragon x Paragon	201A	3	0
